# Supplementary material for: The contributions of biological maturity and experience to fine motor development in adolescence
Source: Sci Rep. 2026 Jan 21;16:5917. doi: 10.1038/s41598-026-36220-y (PMC12894658; doi:10.1038/s41598-026-36220-y)
Supplement: Supplementary file 2 — Supplementary Material 2 [file 41598_2026_36220_MOESM2_ESM.xlsx]

## Sheet: S1_PARTICIPANT DESCRIPTIVES
SUPPLEMENT 1. DESCRIPTIVES OF ALL PARTICIPANTS AND PARTICIPNTS IN THE NO MUSICAL EXPERIENCE GROUP AND MUSICAL EXPERIENCE GROUP, RESPECTIVELY
	ALL PARTICIPANTS											NO MUSICAL INSTRUMENTAL EXPERIENCE GROUP											MUSICAL INSTRUMENTAL EXPERIENCE GROUP
	Descriptive Statistics											Descriptive Statisticsa											Descriptive Statisticsa
		N	Range	Minimum	Maximum	Mean		Std. Deviation	Variance				N	Range	Minimum	Maximum	Mean		Std. Deviation	Variance				N	Range	Minimum	Maximum	Mean		Std. Deviation	Variance
		Statistic	Statistic	Statistic	Statistic	Statistic	Std. Error	Statistic	Statistic				Statistic	Statistic	Statistic	Statistic	Statistic	Std. Error	Statistic	Statistic				Statistic	Statistic	Statistic	Statistic	Statistic	Std. Error	Statistic	Statistic
	Chron. age	225	5.42	11.11	16.53	13.5159	0.0823601	1.2354	1.52622			Chron. age	95	5.42	11.11	16.53	13.5786	0.127338	1.24113	1.54041			Chron. age	130	4.69	11.3	15.99	13.47	0.108226	1.23397	1.52268
	Bone age	225	7.97	9.93	17.9	13.4449	0.101385	1.52078	2.31278			Bone age	95	7.97	9.93	17.9	13.4871	0.155049	1.51123	2.28381			Bone age	130	6.31	10.47	16.78	13.4141	0.134438	1.53282	2.34955
	Musical instr. experience	225	8	0	8	2.6	0.189297	2.83945	8.0625			Musical instr. experience	95	0	0	0	0	0	0	0			Musical instr. experience	130	7	1	8	4.5	0.203502	2.32028	5.38372
												NO MUSICAL INSTRUMENTAL EXPERIENCE GROUP											MUSICAL INSTRUMENTAL EXPERIENCE GROUP
	Sex											Sexa											Sexa
		Frequency	Percent	Valid Percent	Cumulative Percent								Frequency	Percent	Valid Percent	Cumulative Percent								Frequency	Percent	Valid Percent	Cumulative Percent
	male	102	45.3333	45.3333	45.3333							male	56	58.9474	58.9474	58.9474							male	46	35.3846	35.3846	35.3846
	female	123	54.6667	54.6667	100							female	39	41.0526	41.0526	100							female	84	64.6154	64.6154	100
	Total	225	100	100								Total	95	100	100								Total	130	100	100
												NO MUSICAL INSTRUMENTAL EXPERIENCE GROUP											MUSICAL INSTRUMENTAL EXPERIENCE GROUP
	Handedness											Handedness											Handedness
		Frequency	Percent	Valid Percent	Cumulative Percent								Frequency	Percent	Valid Percent	Cumulative Percent								Frequency	Percent	Valid Percent	Cumulative Percent
	left	28	12.4444	12.4444	12.4444							left	11	11.5789	11.5789	11.5789							left	17	13.0769	13.0769	13.0769
	right	197	87.5556	87.5556	100							right	84	88.4211	88.4211	100							right	113	86.9231	86.9231	100
	Total	225	100	100								Total	95	100	100								Total	130	100	100
												NO MUSICAL INSTRUMENTAL EXPERIENCE GROUP											MUSICAL INSTRUMENTAL EXPERIENCE GROUP
	Musical instrumental experience in years																						Musical instrumental experience in years
		Frequency	Percent	Valid Percent	Cumulative Percent																			Frequency	Percent	Valid Percent	Cumulative Percent
	,00	95	42.2222	42.2222	42.2222																		1,00	12	9.23077	9.23077	9.23077
	1,00	12	5.33333	5.33333	47.5556																		2,00	20	15.3846	15.3846	24.6154
	2,00	20	8.88889	8.88889	56.4444																		3,00	20	15.3846	15.3846	40
	3,00	20	8.88889	8.88889	65.3333																		4,00	18	13.8462	13.8462	53.8462
	4,00	18	8	8	73.3333																		5,00	15	11.5385	11.5385	65.3846
	5,00	15	6.66667	6.66667	80																		6,00	11	8.46154	8.46154	73.8462
	6,00	11	4.88889	4.88889	84.8889																		7,00	12	9.23077	9.23077	83.0769
	7,00	12	5.33333	5.33333	90.2222																		8,00	22	16.9231	16.9231	100
	8,00	22	9.77778	9.77778	100																		Total	130	100	100
	Total	225	100	100																			MUSICAL INSTRUMENTAL EXPERIENCE GROUP
	ALL PARTICIPANTS

## Sheet:  S3_RWA male_female_comp
SUPPLEMENT 3. Comparison of relaive weights of predictors between males and females in No musical instrumental experience group and Musical instrumental experience group
NO MUSICAL INSTUMENTAL EXPERIENCE GROUP
TASK	HAND	PREDICTOR	MALE		FEMALE		Group Comparison
			Raw relative weight	Rescaled relative weight	Raw relative weight	Rescaled relative weight	95% CI Lower bound	95% CI Upper bound
Sequential finger tapping	DOMINANT	BONE AGE	0.2047	71.59	0.0565	79.96	-0.0694	0.3522
		CHRONOLOGICAL AGE	0.0812	28.41	0.0142	20.04	-0.0232	0.2058
	NON-DOMINANT	BONE AGE	0.1341	61.03	0.0863	78.15	-0.1577	0.2374
		CHRONOLOGICAL AGE	0.0856	38.97	0.0241	21.85	-0.0428	0.2151
Index finger tapping	DOMINANT	BONE AGE	0.0688	41.22	0.0124	22.55	-0.0361	0.2744
		CHRONOLOGICAL AGE	0.0981	58.78	0.0428	77.45	-0.1057	0.1842
	NON-DOMINANT	BONE AGE	0.016	20.17	0.0576	36.39	-0.1836	0.0441
		CHRONOLOGICAL AGE	0.0635	79.83	0.1007	63.61	-0.2656	0.1285
Supplementary Table S3a. Comparison of relative weights between males and females in the no musical instrumental experience group. The relative importance of predictors is shown by raw relative weights and rescaled relative weights. Predictors are significantly different across groups if zero not in the confidence interval (CI). There was no significant difference between the relaive weights of p…
MUSICAL INSTRUMENTAL EXPERIENCE GROUP
TASK	HAND	PREDICTOR	MALE		FEMALE		Group Comparison
			Raw relative weight	Rescaled relative weight	Raw relative weight	Rescaled relative weight	95% CI Lower bound	95% CI Upper bound
Sequential finger tapping	DOMINANT	BONE AGE	0.0687	37.69	0.0863	34.24	-0.1412	0.15
		CHRONOLOGICAL AGE	0.0095	2023-05-23	0.0579	22.99	-0.1471	0.0126
		MUSICAL INSTRUMENTAL EXPERIENCE	0.104	57.08	0.1078	42.77	-0.195	0.2714
	NON-DOMINANT	BONE AGE	0.0942	35.33	0.0779	24.43	-0.1268	0.2076
		CHRONOLOGICAL AGE	0.0266	9.97	0.0367	11.51	-0.072	0.0966
		MUSICAL INSTRUMENTAL EXPERIENCE	0.1459	54.7	0.2043	64.06	-0.3001	0.21
Index finger tapping	DOMINANT	BONE AGE	0.0322	65.34	0.0279	60.98	-0.108	0.2072
		CHRONOLOGICAL AGE	0.017	34.59	0.0166	36.29	-0.0588	0.1314
		MUSICAL INSTRUMENTAL EXPERIENCE	0	0.07	0.0013	2.73	-0.0553	0.0567
	NON-DOMINANT	BONE AGE	0.0851	60.15	0.0364	26.63	-0.0733	0.287
		CHRONOLOGICAL AGE	0.0129	2023-09-12	0.0343	25.15	-0.0942	0.0515
		MUSICAL INSTRUMENTAL EXPERIENCE	0.0435	30.72	0.0658	48.22	-0.1644	0.1393
Supplementary Table S3b. Comparison of relative weights between males and females in the musical instrumental experience group. Predictors are significantly different across groups if zero not in the confidence interval (CI). There was no significant difference between the relaive weights of predictors between males and females.

## Sheet: S4_D_ND comparison
SUPPLEMENT 4. Comparison of dominant (D) and non-dominant (ND) hand mean motor performance with regard to all paricipants, and No musical instrumental experience group and Musical instrumental experience group by paired samples T-test.
Dominant (D) and non-dominant (ND) hand; Performance rate (PR) and index finger tapping (IF) .
	ALL PARTICIPANTS													NO MUSICAL INSTRUMENTAL EXPERIENCE GROUP													MUSICAL INSTRUMENTAL EXPERIENCE GROUP
	Paired Samples Statistics													Paired Samples Statisticsa													Paired Samples Statisticsa
			Mean	N	Std. Deviation	Std. Error Mean										Mean	N	Std. Deviation	Std. Error Mean										Mean	N	Std. Deviation	Std. Error Mean
	Pair 1	D_PR	2.0964	225	0.650824	0.0433883								Pair 1	D_PR	1.85316	95	0.50385	0.0516939								Pair 1	D_PR	2.27415	130	0.689279	0.0604537
		ND_PR	1.85582	225	0.638011	0.0425341									ND_PR	1.60821	95	0.441995	0.0453477									ND_PR	2.03677	130	0.697372	0.0611636
	Pair 2	D_IF	5.12471	225	0.667901	0.0445267								Pair 2	D_IF	5.12295	95	0.640317	0.0656952								Pair 2	D_IF	5.126	130	0.689811	0.0605005
		ND_IF	4.63062	225	0.651478	0.0434319									ND_IF	4.62379	95	0.624521	0.0640745									ND_IF	4.63562	130	0.672844	0.0590123
														NO MUSICAL INSTRUMENTAL EXPERIENCE													WITH MUSICAL INSTRUMENTAL EXPERIENCE
	Paired Samples Correlations													Paired Samples Correlationsa													Paired Samples Correlationsa
			N	Correlation	Sig.											N	Correlation	Sig.											N	Correlation	Sig.
	Pair 1	D_PR & ND_PR	225	0.823356	8.90057e-57									Pair 1	D_PR & ND_PR	95	0.763527	2.33422e-19									Pair 1	D_PR & ND_PR	130	0.817564	1.78548e-32
	Pair 2	D_IF & ND_IF	225	0.582697	7.4359e-22									Pair 2	D_IF & ND_IF	95	0.529544	3.43443e-08									Pair 2	D_IF & ND_IF	130	0.616076	6.10665e-15
														NO MUSICAL INSTRUMENTAL EXPERIENCE													WITH MUSICAL INSTRUMENTAL EXPERIENCE
	Paired Samples Test													Paired Samples Testa													Paired Samples Testa
			Paired Differences					t	df	Sig. (2-tailed)						Paired Differences					t	df	Sig. (2-tailed)						Paired Differences					t	df	Sig. (2-tailed)
			Mean	Std. Deviation	Std. Error Mean	95% Confidence Interval of the Difference										Mean	Std. Deviation	Std. Error Mean	95% Confidence Interval of the Difference										Mean	Std. Deviation	Std. Error Mean	95% Confidence Interval of the Difference
						Lower	Upper												Lower	Upper												Lower	Upper
	Pair 1	D_PR - ND_PR	0.240578	0.383224	0.0255483	0.190232	0.290924	9.41659	224	5.9297e-18				Pair 1	D_PR - ND_PR	0.244947	0.33038	0.0338962	0.177646	0.312249	7.22639	94	1.29302e-10				Pair 1	D_PR - ND_PR	0.237385	0.418872	0.0367375	0.164699	0.310071	6.46165	129	1.93748e-09
	Pair 2	D_IF - ND_IF	0.494089	0.602848	0.0401898	0.41489	0.573287	12.2939	224	6.90452e-27				Pair 2	D_IF - ND_IF	0.499158	0.613606	0.0629546	0.37416	0.624156	7.92885	94	4.50107e-12				Pair 2	D_IF - ND_IF	0.490385	0.597221	0.0523798	0.38675	0.594019	9.3621	129	3.26819e-16
														NO MUSICAL INSTRUMENTAL EXPERIENCE													WITH MUSICAL INSTRUMENTAL EXPERIENCE
The performance of dominant hand (D) was significantly higher than the non-dominan hand (ND) both in sequential (PR) and index finger (IF) tapping tasks regarding all participats and also in the Musical instrumental experience and No musical instrumental experience groups, respectively.

## Sheet: S5_MALE vs FEMALE PR IF means
SUPPLEMENT 5. Comparison based on instrumental experience in motor performance in the total sample and in the male and female subsamples by independent samples t-test. Grey background indicates significant difference between males and females.
Dominant (D) and non-dominant (ND) hand; Performance rate (PR) and index finger tapping (IF) .
	ALL PARTICIPANTS														MALE													FEMALE
	Group Statistics														Group Statisticsa													Group Statisticsa
	MUSICAL EXPERIENCE		N	Mean	Std. Deviation	Std. Error Mean									MUSICAL EXPERIENCE		N	Mean	Std. Deviation	Std. Error Mean								MUSICAL EXPERIENCE		N	Mean	Std. Deviation	Std. Error Mean
	D_PR	NO	95	1.85316	0.50385	0.0516939									D_PR	NO	56	1.79304	0.502817	0.0671918								D_PR	NO	39	1.93949	0.499073	0.0799156
		YES	130	2.27415	0.689279	0.0604537										YES	46	2.07457	0.643151	0.0948274									YES	84	2.38345	0.692809	0.0755917
	D_IF	NO	95	5.12295	0.640317	0.0656952									D_IF	NO	56	5.18232	0.676467	0.0903967								D_IF	NO	39	5.03769	0.582447	0.0932662
		YES	130	5.126	0.689811	0.0605005										YES	46	5.12043	0.818709	0.120712									YES	84	5.12905	0.61329	0.0669154
	ND_PR	NO	95	1.60821	0.441995	0.0453477									ND_PR	NO	56	1.56143	0.421523	0.0563284								ND_PR	NO	39	1.67538	0.467152	0.0748041
		YES	130	2.03677	0.697372	0.0611636										YES	46	1.75891	0.673934	0.0993662									YES	84	2.18893	0.665877	0.0726532
	ND_IF	NO	95	4.62379	0.624521	0.0640745									ND_IF	NO	56	4.65625	0.665737	0.0889628								ND_IF	NO	39	4.57718	0.565276	0.0905165
		YES	130	4.63562	0.672844	0.0590123										YES	46	4.65435	0.724798	0.106866									YES	84	4.62536	0.646919	0.0705847
															a. Sex = male													a. Sex = female
										p< .05	p< .10													p< .05	p< .10												p< .05	p< .10
	Independent Samples Test														Independent Samples Testa													Independent Samples Testa
			Levene's Test for Equality of Variances		t-test for Equality of Means												Levene's Test for Equality of Variances		t-test for Equality of Means											Levene's Test for Equality of Variances		t-test for Equality of Means
			F	Sig.	t	df	Sig. (2-tailed)	Mean Difference	Std. Error Difference	95% Confidence Interval of the Difference							F	Sig.	t	df	Sig. (2-tailed)	Mean Difference	Std. Error Difference	95% Confidence Interval of the Difference						F	Sig.	t	df	Sig. (2-tailed)	Mean Difference	Std. Error Difference	95% Confidence Interval of the Difference
										Lower	Upper													Lower	Upper												Lower	Upper
	D_PR	Equal variances assumed	11.2355	0.000942561	-5.04749	223	9.28759e-07	-0.420996	0.083407	-0.585363	-0.256629				D_PR	Equal variances assumed	2.21565	0.139764	-2.481	100	0.0147701	-0.28153	0.113474	-0.506659	-0.0563995			D_PR	Equal variances assumed	10.5659	0.00149214	-3.5894	121	0.000479708	-0.443965	0.123688	-0.688838	-0.199093
		Equal variances not assumed			-5.29276	222.999	2.87786e-07	-0.420996	0.0795419	-0.577746	-0.264246					Equal variances not assumed			-2.42239	84.1702	0.0175645	-0.28153	0.11622	-0.512638	-0.0504211				Equal variances not assumed			-4.03595	99.8301	0.000106691	-0.443965	0.110003	-0.662212	-0.225718
	D_IF	Equal variances assumed	0.570462	0.450872	-0.0337858	223	0.973078	-0.00305263	0.0903525	-0.181107	0.175001				D_IF	Equal variances assumed	1.48829	0.225352	0.418104	100	0.676767	0.0618866	0.148017	-0.231775	0.355549			D_IF	Equal variances assumed	0.150862	0.698396	-0.780871	121	0.436403	-0.0913553	0.116992	-0.322971	0.14026
		Equal variances not assumed			-0.0341804	210.649	0.972766	-0.00305263	0.0893093	-0.179107	0.173002					Equal variances not assumed			0.410368	87.1889	0.682543	0.0618866	0.150808	-0.237851	0.361624				Equal variances not assumed			-0.795862	77.7577	0.428535	-0.0913553	0.114788	-0.319892	0.137181
	ND_PR	Equal variances assumed	27.2022	4.17897e-07	-5.26495	223	3.29328e-07	-0.428559	0.0813984	-0.588967	-0.26815				ND_PR	Equal variances assumed	11.0504	0.0012401	-1.80561	100	0.0739882	-0.197484	0.109373	-0.414477	0.019508			ND_PR	Equal variances assumed	10.5306	0.00151855	-4.34139	121	2.95746e-05	-0.513544	0.11829	-0.747731	-0.279357
		Equal variances not assumed			-5.62851	218.991	5.53008e-08	-0.428559	0.0761406	-0.578621	-0.278496					Equal variances not assumed			-1.72896	72.4473	0.0880753	-0.197484	0.114221	-0.425157	0.0301877				Equal variances not assumed			-4.9247	101.966	3.26762e-06	-0.513544	0.104279	-0.720382	-0.306706
	ND_IF	Equal variances assumed	1.2368	0.267286	-0.134191	223	0.893373	-0.0118259	0.0881275	-0.185495	0.161843				ND_IF	Equal variances assumed	1.7914	0.183791	0.0137952	100	0.989021	0.00190217	0.137886	-0.27166	0.275465			ND_IF	Equal variances assumed	0.816274	0.368067	-0.399459	121	0.690259	-0.0481777	0.120607	-0.286952	0.190596
		Equal variances not assumed			-0.13576	210.657	0.892141	-0.0118259	0.0871091	-0.183543	0.159891					Equal variances not assumed			0.0136799	92.5974	0.989115	0.00190217	0.139049	-0.274238	0.278042				Equal variances not assumed			-0.419723	84.0387	0.675759	-0.0481777	0.114784	-0.276437	0.180082
															a. Sex = male													a. Sex = female

## Sheet: S6_NO MUSIC vs MUSIC PR_IF
SUPPLEMENT 6. Comparison of Musical experience group and No musical experience group regarding performance by independent samples t-test. Grey background indicates significant difference between groups.
Dominant (D) and non-dominant (ND) hand; Performance rate (PR) and index finger tapping (IF) .
	ALL PARTICIPANTS													NO MUSICAL INSTRUMENTAL EXPERIENCE GROUP													MUSICAL INSTRUMENTAL EXPERIENCE GROUP
	Group Statistics													Group Statisticsa													Group Statisticsa
	Sex		N	Mean	Std. Deviation	Std. Error Mean								Sex		N	Mean	Std. Deviation	Std. Error Mean								Sex		N	Mean	Std. Deviation	Std. Error Mean
	D_PR	male	102	1.92	0.58463	0.057887								D_PR	male	56	1.79304	0.502817	0.0671918								D_PR	male	46	2.07457	0.643151	0.0948274
		female	123	2.24268	0.668698	0.0602945									female	39	1.93949	0.499073	0.0799156									female	84	2.38345	0.692809	0.0755917
	D_IF	male	102	5.15441	0.740804	0.0733506								D_IF	male	56	5.18232	0.676467	0.0903967								D_IF	male	46	5.12043	0.818709	0.120712
		female	123	5.10008	0.602807	0.0543533									female	39	5.03769	0.582447	0.0932662									female	84	5.12905	0.61329	0.0669154
	ND_PR	male	102	1.65049	0.555761	0.0550285								ND_PR	male	56	1.56143	0.421523	0.0563284								ND_PR	male	46	1.75891	0.673934	0.0993662
		female	123	2.0261	0.653606	0.0589337									female	39	1.67538	0.467152	0.0748041									female	84	2.18893	0.665877	0.0726532
	ND_IF	male	102	4.65539	0.689499	0.0682706								ND_IF	male	56	4.65625	0.665737	0.0889628								ND_IF	male	46	4.65435	0.724798	0.106866
		female	123	4.61008	0.620286	0.0559293									female	39	4.57718	0.565276	0.0905165									female	84	4.62536	0.646919	0.0705847
														NO MUSICAL INSTRUMENTAL EXPERIENCE													WITH MUSICAL INSTRUMENTAL EXPERIENCE
										p< .05	p< .10												p< .05	p< .10												p< .05	p< .10
	Independent Samples Test													Independent Samples Testa													Independent Samples Testa
			Levene's Test for Equality of Variances		t-test for Equality of Means											Levene's Test for Equality of Variances		t-test for Equality of Means											Levene's Test for Equality of Variances		t-test for Equality of Means
			F	Sig.	t	df	Sig. (2-tailed)	Mean Difference	Std. Error Difference	95% Confidence Interval of the Difference						F	Sig.	t	df	Sig. (2-tailed)	Mean Difference	Std. Error Difference	95% Confidence Interval of the Difference						F	Sig.	t	df	Sig. (2-tailed)	Mean Difference	Std. Error Difference	95% Confidence Interval of the Difference
										Lower	Upper												Lower	Upper												Lower	Upper
	D_PR	Equal variances assumed	2.80433	0.0954117	-3.81253	223	0.000178018	-0.322683	0.0846374	-0.489474	-0.155892			D_PR	Equal variances assumed	0.0675119	0.795569	-1.40078	93	0.164609	-0.146451	0.10455	-0.354067	0.0611646			D_PR	Equal variances assumed	1.94954	0.165054	-2.49201	128	0.0139804	-0.308887	0.123951	-0.554145	-0.0636288
		Equal variances not assumed			-3.86057	222.359	0.00014831	-0.322683	0.0835843	-0.487402	-0.157964				Equal variances not assumed			-1.40267	82.2999	0.164476	-0.146451	0.104409	-0.354143	0.0612399				Equal variances not assumed			-2.54711	98.7436	0.0124056	-0.308887	0.12127	-0.54952	-0.068254
	D_IF	Equal variances assumed	3.6736	0.0565591	0.606568	223	0.544755	0.0543305	0.0895703	-0.122182	0.230843			D_IF	Equal variances assumed	0.863906	0.355054	1.084	93	0.281167	0.144629	0.133422	-0.12032	0.409578			D_IF	Equal variances assumed	4.15518	0.043567	-0.067808	128	0.946044	-0.00861284	0.127018	-0.25994	0.242714
		Equal variances not assumed			0.595116	193.956	0.55246	0.0543305	0.0912939	-0.125726	0.234387				Equal variances not assumed			1.11352	88.7917	0.268492	0.144629	0.129885	-0.113458	0.402716				Equal variances not assumed			-0.0624036	73.16	0.950412	-0.00861284	0.138018	-0.283673	0.266447
	ND_PR	Equal variances assumed	4.95099	0.0270772	-4.58868	223	7.44382e-06	-0.375607	0.0818552	-0.536916	-0.214299			ND_PR	Equal variances assumed	0.046644	0.829482	-1.23971	93	0.218201	-0.113956	0.0919213	-0.296493	0.0685814			ND_PR	Equal variances assumed	0.0506717	0.822258	-3.50579	128	0.000628253	-0.430016	0.122659	-0.672717	-0.187314
		Equal variances not assumed			-4.65836	222.851	5.48013e-06	-0.375607	0.0806307	-0.534504	-0.216711				Equal variances not assumed			-1.21695	76.3511	0.227371	-0.113956	0.0936405	-0.300443	0.0725313				Equal variances not assumed			-3.49339	91.7573	0.000735991	-0.430016	0.123094	-0.674499	-0.185532
	ND_IF	Equal variances assumed	2.43856	0.119803	0.518506	223	0.604619	0.0453109	0.0873873	-0.1269	0.217521			ND_IF	Equal variances assumed	1.00943	0.317647	0.60501	93	0.546645	0.0790705	0.130693	-0.180459	0.338601			ND_IF	Equal variances assumed	2.74519	0.0999967	0.234042	128	0.815326	0.0289907	0.12387	-0.216106	0.274088
		Equal variances not assumed			0.513408	205.451	0.608218	0.0453109	0.0882551	-0.128691	0.219313				Equal variances not assumed			0.623015	89.3005	0.534862	0.0790705	0.126916	-0.173097	0.331238				Equal variances not assumed			0.226362	84.1452	0.821469	0.0289907	0.128072	-0.225688	0.28367
														NO MUSICAL INSTRUMENTAL EXPERIENCE													WITH MUSICAL INSTRUMENTAL EXPERIENCE

## Sheet: S7_ANCOVA_PR_IF
SUPPLEMENT 7. Comparison of No musical instrumental experience group and Musical experience group of mean motor performence with ANCOVA. Grey background indicates significant difference between groups.
One-Way ANCOVA was conducted to examine the group differences (No musical intrumental experience vs. Musical instrumental experience groups) in means on the dependent variables (PR on dominant and non-dominant hand, IF on dominant and non-dominant hand), while considering the covariates of handedness and sex.
PERFORMANCE RATE DOMINAND HAND
					p< .05
Tests of Between-Subjects Effects
Source	Type III Sum of Squares	df	Mean Square	F	Sig.
Corrected Model	12,984a	3	4.32788	11.6789	3.92171e-07
Intercept	24.5684	1	24.5684	66.2986	2.82424e-14
Sex	3.01136	1	3.01136	8.12623	0.00477587
Handedness	0.268298	1	0.268298	0.724009	0.395753
Musical instrumental experience	6.83701	1	6.83701	18.4499	2.6132e-05
Error	81.8966	221	0.370573
Total	1083.73	225
Corrected Total	94.8802	224
a. R Squared = ,137 (Adjusted R Squared = ,125)
PERFORMANCE RATE NON-DOMINAND HAND
					p< .05
Tests of Between-Subjects Effects
Source	Type III Sum of Squares	df	Mean Square	F	Sig.
Corrected Model	14,763a	3	4.9209	14.2311	1.63633e-08
Intercept	16.0562	1	16.0562	46.4342	8.88155e-11
Sex	4.52416	1	4.52416	13.0837	0.000369093
Handedness	0.181869	1	0.181869	0.525962	0.469077
Musical instrumental experience	6.65473	1	6.65473	19.2453	1.77971e-05
Error	76.4184	221	0.345784
Total	866.098	225
Corrected Total	91.1811	224
a. R Squared = ,162 (Adjusted R Squared = ,151)
INDEX FINGER TAPPING DOMINANT HAND
					p< .05
Tests of Between-Subjects Effects
Source	Type III Sum of Squares	df	Mean Square	F	Sig.
Corrected Model	,316a	3	0.105472	0.234011	0.872615
Intercept	276.034	1	276.034	612.435	1.24302e-65
Sex	0.183028	1	0.183028	0.406083	0.524624
Handedness	0.13723	1	0.13723	0.304471	0.58165
Musical instrumental experience	0.0169128	1	0.0169128	0.0375244	0.846579
Error	99.608	221	0.450715
Total	6009.02	225
Corrected Total	99.9244	224
a. R Squared = ,003 (Adjusted R Squared = -,010)
INDEX FINGER TAPPING NON-DOMINANT HAND
					p< .05
Tests of Between-Subjects Effects
Source	Type III Sum of Squares	df	Mean Square	F	Sig.
Corrected Model	4,523a	3	1.50759	3.67956	0.0128813
Intercept	175.619	1	175.619	428.631	1.18639e-53
Sex	0.115522	1	0.115522	0.281953	0.595957
Handedness	4.37889	1	4.37889	10.6875	0.00125089
Musical instrumental experience	0.0141599	1	0.0141599	0.03456	0.852691
Error	90.5481	221	0.40972
Total	4919.67	225
Corrected Total	95.0709	224
a. R Squared = ,048 (Adjusted R Squared = ,035)
